# Supplementary material for: Correction: Fitting and Calibrating a Multilevel Mixed-Effects Stem Taper Model for Maritime Pine in NW Spain
Source: PLoS One. 2016 Mar 3;11(3):e0151297. doi: 10.1371/journal.pone.0151297 (PMC4777423; doi:10.1371/journal.pone.0151297)
Supplement: S1 Appendix — (ZIP) [file pone.0151297.s001.zip]

Archive with 7 entries (4 files):
- S1Appendix/
- S1Appendix/.DS_Store
- __MACOSX/
- __MACOSX/S1Appendix/
- __MACOSX/S1Appendix/._.DS_Store
- S1Appendix/S1Appendix.pdf
- S1Appendix/S1Appendix.R
