# Supplementary material for: Correction: Fitting and Calibrating a Multilevel Mixed-Effects Stem Taper Model for Maritime Pine in NW Spain
Source: PLoS One. 2016 Mar 3;11(3):e0151297. doi: 10.1371/journal.pone.0151297 (PMC4777423; doi:10.1371/journal.pone.0151297)
Supplement: S1 Appendix — (ZIP) [file pone.0151297.s001.zip › S1Appendix/S1Appendix.R]

# 1.Authorship ------------------------------------------------------------
# Manuel Arias-Rodil and Ulises Diéguez-Aranda
# 2015

# 2.File description ------------------------------------------------------
# S1 Appendix. R implementation of the calibration procedure for a multilevel mixed-effects model based on stem taper function of Kozak (2004)
# Kozak, A. (2004). My last words on taper equations. The Forestry Chronicle, 80(4), 507–515. 

# Arguments passed to functions
# hi: height along the stem (m)
# h: total tree height (m)
# d: diameter at breast height (cm)
# parms: parameter vector of Kozak (2004) equation
# b: random effects 
# randparms: parameter names in which random effects will be considered
# parmnames: parameter names
# dfplot: data.frame with additional information for calibration
#         tree: number of tree
#         h: total tree height (m)
#         d: diameter at breast height (cm)
#         hi: height along the stem (m)
#         di: diameter along the stem (cm)
# fparms: fixed-effects parameter vector
# Dp: variance-covariance matrix for plot-level random effects
# Dt: variance-covariance matrix for tree-level random effects (within plot)
# sigma2: residual variance
# delta: Delta value for residual weights (g = var.e * d ^ delta)
# tolerance: relative tolerance criteria for random-effects estimation

# 3.library() statements --------------------------------------------------
# Load library
library(Matrix)

# 4.Function definitions --------------------------------------------------
# Function to compute diameter along the stem using the Kozak (2004) model, expanding a1 and b3 with random effects
ComputeDiKozak <- function(hi, h, d, parms, b, randparms, parmnames){
  rp <- parmnames %in% randparms
  bp <- bt <- rep(0, length(parmnames))
  bp[which(rp)] <- b[1:length(randparms)]  # Plot-level random effects
  bt[which(rp)] <- b[(length(randparms) + 1):(2 * length(randparms))]  # Tree-level random effects
  prms <- parms + rp * bp + rp * bt
  p <- 1.3 / h
  Qi <- 1 - (hi / h) ^ (1 / 3)
  Xi <- (Qi) / (1 - p ^ (1 / 3))
  zi <- hi / h
  di <- prms[["a0"]] * d ^ prms[["a1"]] * h ^ prms[["a2"]] * Xi ^ (prms[["b1"]] * zi ^ 4 + prms["b2"] * (1 / exp(d / h)) + prms[["b3"]] * Xi ^ 0.1 + prms[["b4"]] * (1 / d) + prms[["b5"]] * h ^ Qi + prms[["b6"]] * Xi)
  return(di)
}

# Function to estimate random parameters for both plot and tree levels
EstimateRandomEffects <- function(dfplot, randparms, fparms, Dp, Dt, sigma2, delta, tolerance = 1e-4){ 
  nrand <- length(randparms)
  treename <- unique(dfplot$tree)
  ntree <- length(treename)
  nobs <- nrow(dfplot)
  postree <- tapply(1:nobs, dfplot$tree, min)
  ltree <- tapply(dfplot$tree, dfplot$tree, length)
  lrand <- nrand + nrand * ntree
  rp <- names(fparms) %in% randparms
  # D matrix
  Dlist <- list()
  Dlist[[1]] <- Dp
  for(i in 2:(ntree + 1)){
    Dlist[[i]] <- Dt
  }
  D <- as.matrix(bdiag(Dlist))
  # Ri matrix
  Mi <- diag(1, nrow = nobs, ncol = nobs)
  if(!missing(delta)){  # Weighting structure, if needed
    Mi.list <- list()
    for(i in 1:ntree){
      M.ij <- Mi[postree[i]:(postree[i] + ltree[i] - 1), postree[i]:(postree[i] + ltree[i] - 1)]
      d.ij <- dfplot$d[postree[i]]
      Mi.list[[i]] <- M.ij * d.ij ^ (2 * delta)  # g function
    }
    Mi <- as.matrix(bdiag(Mi.list))
  }
  Ri <- sigma2 * Mi
  # Additional diameter/s used for calibration
  yi <- dfplot$di # Diameters along the stem
  # Initial values for iterative procedure to estimate random effects
  b.0 <- rep(0, lrand)
  tol <- rep(1, lrand)
  # Iterative procedure ("while" loop)
  while (sum(tol > tolerance) > 0){ # Stop if all tol values are bigger than 1e-4
    # Z matrix and f(x_i, B, b)
    Zlist <- list()
    fxiBblist <- list()
    posrand <- seq(nrand + 1, lrand, nrand)
    for(i in 1:ntree){
      posrand.i <- posrand[i]
      b.z <- c(b.0[1:nrand], b.0[posrand.i:(posrand.i + nrand - 1)])
      tree.obs <- dfplot[postree[i]:(postree[i] + ltree[i] - 1), ]
      Zij <- attr(numericDeriv(quote(ComputeDiKozak(hi = tree.obs$hi, h = tree.obs$h, d = tree.obs$d, parms = fparms, b = b.z, randparms = randparms, parmnames = names(fparms))), theta = "b.z"), "gradient")[, (nrand + 1):(2 * nrand)]
      fxiBb <- ComputeDiKozak(hi = tree.obs$hi, h = tree.obs$h, d = tree.obs$d, parms = fparms, b = b.z, randparms = randparms, parmnames = names(fparms))
      if(is.null(nrow(Zij))) Zij <- matrix(Zij, nrow = 1) 
      Zlist[[i]] <- Zij
      fxiBblist[[i]] <- fxiBb
    }
    Zi.plot <- do.call(rbind, Zlist)
    Zij.trees <- as.matrix(bdiag(Zlist))
    Zi <- cbind(Zi.plot, Zij.trees)
    fxiBb <- do.call(c, fxiBblist)
    # Random-effects estimation (Lindstrom & Bates, 1990; First Order Conditional Expectation method, FOCE)
    b <- D %*% t(Zi) %*% solve (Ri + Zi %*% D %*% t(Zi)) %*% ((yi - fxiBb) + Zi %*% b.0)  
    if (all(b.0 == 0)) b.prev <- rep(1, lrand) else b.prev <- b.0
    tol <- abs((b - b.prev) / b.prev)  # Compute relative difference with random effects of previous iterations
    b.0 <- b
  }
  bi <- split(b, ceiling(seq_along(b) / nrand), )
  names(bi) <- c("Plot", paste("Tree", treename, sep = ""))
  bi <- do.call(rbind, bi)
  colnames(bi) <- randparms
  return(bi)
}

# 5.Execution statements --------------------------------------------------
# Fixed-effects parameters of fixed-effects model fitted with OLS and mixed-effects model
fparms.fmols <- c(a0 = 0.9891, a1 = 0.9633, a2 = 0.04585, b1 = 0.3672, b2 = -0.3350, b3 = 0.5192, b4 = 0.8471, b5 = 0.01777, b6 = -0.02647)
fparms.mm3 <- c(a0 = 1.050, a1 = 0.9427, a2 = 0.04734, b1 = 0.3619, b2 = -0.6907, b3 = 0.5847, b4 = 1.126, b5 = 0.02271, b6 = -0.05812)

# Variance-covariance estimates of random effects both for plot and tree levels
Dp <- matrix(c(1.263e-5, -1.104e-5, -1.104e-5, 8.273e-4), nrow = 2, byrow = T)
Dt <- matrix(c(1.205e-4, 3.847e-5, 3.847e-5, 3.095e-3), nrow = 2, byrow = T)

# Residual variance
sigma2 <- 6.117e-03

# Delta value for residual weights (g = sigma2 * d ^ delta)
delta <- 1.481

# Calibration with one tree per plot (as done in the present study)
dfplot.onetree <- data.frame(tree = 1, h = 16.02, d = 32.7, hi = 9.27, di = 16.2)
EstimateRandomEffects(dfplot = dfplot.onetree, randparms = c("a1", "b3"), fparms = fparms.mm3, Dp = Dp, Dt = Dt, sigma2 = sigma2, delta = delta)

# Calibration with more than one tree per plot and more than one observation per tree
dfplot.threetrees <- data.frame(tree = c(1, 2, 2, 3), 
                                h = c(16.02, 13.23, 13.23, 12.88), 
                                d = c(32.7, 26.3, 26.3, 21.3), 
                                hi = c(9.27, 5.43, 9.34, 6.46), 
                                di = c(16.2, 14.85, 8.65, 10.64))
EstimateRandomEffects(dfplot = dfplot.threetrees, randparms = c("a1", "b3"), fparms = fparms.mm3, Dp = Dp, Dt = Dt, sigma2 = sigma2, delta = delta)
